# Supplementary material for: nnUnet-based automated quantification of wrist joint synovitis volume in patients with rheumatoid arthritis: a feasibility study
Source: Radiol Adv. 2026 Jan 21;3(2):umag004. doi: 10.1093/radadv/umag004 (PMC12975715; doi:10.1093/radadv/umag004)
Supplement: umag004_Supplementary_Data [file umag004_supplementary_data.zip]

Archive with 8 entries (8 files):
- 559050719_132582474_1767799585030.pdf
- 559050699_119268762_1767277123599.pdf
- 559050695_132582180_1767505302813.pdf
- 553197627_112306092_1762256114500.pdf
- 559050706_112306315_1767277209833.pdf
- Supplement_Data.zip
- 559050725_34076051_1767151994183.pdf
- 559050712_54292261_1767760059088.pdf
